# Supplementary material for: Genome-Scale Metabolic Reconstruction and in Silico Perturbation Analysis of the Polar Diatom Fragilariopsis cylindrus Predicts High Metabolic Robustness
Source: Biology (Basel). 2020 Feb 17;9(2):30. doi: 10.3390/biology9020030 (PMC7168318; doi:10.3390/biology9020030)
Supplement: Supplementary file 1 [file biology-09-00030-s001.zip]

Archive with 7 entries (7 files):
- TableSupp1.xls
- TableSupp2.xls
- TableSupp3.xls
- TableSupp4.xls
- TableSupp5.xls
- TableSupp6.xls
- TableSupp7.xls
