# Supplementary material for: Genome-Scale Metabolic Reconstruction and in Silico Perturbation Analysis of the Polar Diatom Fragilariopsis cylindrus Predicts High Metabolic Robustness
Source: Biology (Basel). 2020 Feb 17;9(2):30. doi: 10.3390/biology9020030 (PMC7168318; doi:10.3390/biology9020030)
Supplement: Supplementary file 1 [file biology-09-00030-s001.zip › TableSupp1.xls]

## Sheet: Sheet1
Table Supp1 : List of protein IDs and names in Phaeodactylum tricornutum, for which we did not find significant homologous proteins in the Fragilariopsis cylindrus genome
Reaction abbreviation	Reaction name	Protein ID
SAT_h	Serine O-acetyltransferase	(306306)
MALS_x	malate synthase, glyoxysomal	(311995)
DMOR_4_m	2,3-Dihydroxy-3-methylbutanoate:NADP+ oxidoreductase (isomerizing)	(304175)
IDIH_h	isopentenyl-diphosphate Delta-isomerase, chloroplast	(311976)
GUAD_c	Guanine deaminase	(307740)
PPNCL_m	4'-Phosphopantothenate:L-cysteine ligase (CTP)	(303306)
HMGL_m	hydroxymethylglutaryl-coa lyase	(308428)
FCLT_h	ferrochelatase	(309939)
MCCC_m	Methylcrotonoyl-coa carboxylase	(307653 and 308259)
FUMAC_c	fumarylacetoacetase	(301222)
HGNTOR_c	homogentisate 1,2-dioxygenase	(311056)
PRAIS_c	Phosphoribosylaminoimidazolesuccinocarboxamide synthase	(305401)
NOR_h	Neurosporene oxidoreductase	(305004)
OBFOLOR_c	obtusifoliol,NADPH:oxygen oxidoreductase (14-methyl cleaving)	(311493)
DAPAT_h	LL-diaminopimelate aminotransferase	(305044)
CBMK_m	Carbamate kinase	(305496)
XPK_c	D-xylulose-5-phosphate D-glyceraldehyde-3-phosphate-lyase	(308127)
PPTPt_x	Phosphoenolpyruvate: Pi antiporter, vacuole(peroxisome)	(307236)
THRS_h	threonine synthase	(310076)
SKMK_h	shikimate kinase	(301011)
BACCL_c	Biotin-acetyl-CoA carboxy ligase	(309581)
PCW3DS_HDE_ALNA_sn2_c	Omega-3 desaturase (16:1(9Z)/18:3(9Z,12Z,15Z))(PC sn-2)	(301403)
PCW3DS_EPA_ALNA_sn2_c	Omega-3 desaturase (20:5(5Z,8Z,11Z,14Z,17Z)/18:3(9Z,12Z,15Z))(PC sn-2)	(301403)
PCW3DS_HDE_STA_sn2_c	Omega-3 desaturase (16:1(9Z)/18:4(6Z,9Z,12Z,15Z))(PC sn-2)	(301403)
PCW3DS_EPA_STA_sn2_c	Omega-3 desaturase (20:5(5Z,8Z,11Z,14Z,17Z)/18:4(6Z,9Z,12Z,15Z))(PC sn-2)	(301403)
PCW3DS_HDE_ETA_sn2_c	Omega-3 desaturase (16:1(9Z)/20:4(8Z,11Z,14Z,17Z))(PC sn-2)	(301403)
PCW3DS_EPA_ETA_sn2_c	Omega-3 desaturase (20:5(5Z,8Z,11Z,14Z,17Z)/20:4(8Z,11Z,14Z,17Z))(PC sn-2)	(301403)
PCW3DS_HDE_EPA_sn2_c	Omega-3 desaturase (16:1(9Z)/20:5(5Z,8Z,11Z,14Z,17Z))(PC sn-2)	(301403)
PCW3DS_EPA_EPA_sn2_c	Omega-3 desaturase (20:5(5Z,8Z,11Z,14Z,17Z)/20:5(5Z,8Z,11Z,14Z,17Z))(PC sn-2)	(301403)
PCD4DS_HDE_DHA_sn2_c	Delta 4 desaturase (16:1(9Z)/22:6(4Z,7Z,10Z,13Z,16Z,19Z))(PC sn-2)	(308832)
PCD4DS_EPA_DHA_sn2_c	Delta 4 desaturase (20:5(5Z,8Z,11Z,14Z,17Z)/22:6(4Z,7Z,10Z,13Z,16Z,19Z))(PC sn-2)	(308832)
IP52K_c	inositol-pentakisphosphate 2-kinase	(308911)
GPCGPH_c	Glycero-3-phosphocholine glycerophosphohydrolase	(309250) or (309050)
GPEGPH_c	Glycero-3-phosphoethanolamine glycerophosphohydrolase	(309250) or (309050)
G3PAT140_h	glycerol-3-phosphate: acyl-ACP acyltransferase (14:0)	(311281)
G3PAT160_h	glycerol-3-phosphate: acyl-ACP acyltransferase (16:0)	(311281)
G3PAT1619Z_h	glycerol-3-phosphate: acyl-ACP acyltransferase (16:1(9Z))	(311281)
AGPATACP_MYRS_PALM_h	1-Tetradecanoyl-sn-glycerol-3-phosphate O-acyltransferase (16:0) (ACP Substrate)	(310014)
AGPATACP_MYRS_HDE_h	1-Tetradecanoyl-sn-glycerol-3-phosphate O-acyltransferase (16:1(9Z)) (ACP Substrate)	(310014)
AGPATACP_PALM_PALM_h	1-Hexadecanoyl-sn-glycerol-3-phosphate O-acyltransferase (16:0) (ACP Substrate)	(310014)
AGPATACP_HDE_PALM_h	1-9-Hexadecenoyl-sn-glycerol-3-phosphate O-acyltransferase (16:0) (ACP Substrate)	(310014)
AGPATACP_HDE_HDE_h	1-9-Hexadecenoyl-sn-glycerol-3-phosphate O-acyltransferase (16:1(9Z)) (ACP Substrate)	(310014)
AGPATACP_EPA_PALM_h	1-5,8,11,14,17-Eicosapentaenoyl-sn-glycerol-3-phosphate O-acyltransferase (16:0) (ACP Substrate)	(310014)
AGPATACP_EPA_HDE_h	1-5,8,11,14,17-Eicosapentaenoyl-sn-glycerol-3-phosphate O-acyltransferase (16:1(9Z)) (ACP Substrate)	(310014)
PGPS_HDE_PALM_h	Phosphatidylglycerol phosphate synthetase (16:1(9Z)/16:0) chloroplast	(302837)
PGPS_EPA_PALM_h	Phosphatidylglycerol phosphate synthetase (20:5(5Z,8Z,11Z,14Z,17Z)/16:0) chloroplast	(302837)
G3DGGH_c	Glycerol-3-digalactose galactohydrolase	(301235)
OCACPSST_m	Octanoyl-[acp]:sulfur sulfurtransferase	(303370 and 311683 and 305304) or (303370 and 311683 and 303106) or (306492 and 311683 and 305304) or (306492 and 311683 and 303106)
ORPRT_c	Orotate phosphoribosyltransferase	(311838)
ATCM_c	ATP:CMP phosphotransferase	(306186)
ATDCM_c	ATP:dCMP phosphotransferase	(306186)
ADPH_c	ADP phosphohydrolase	(304114)
GDPH_c	GDP phosphohydrolase	(304114)
GTPH_c	GTP phosphohydrolase	(304114)
IDPA_c	IDP-apyrase	(304114)
ITPA_c	ITP-apyrase	(304114)
ATNAH_c	(S)-Allantoin amidohydrolase	(310029)
ATAH_c	Allantoate amidinohydrolase	(310197)
GTPDPK_c	ATP:GTP 3"-diphosphotransferase	(303647)
BPNT2_h	3",5"-Bisphosphate nucleotidase (paps)	(305812)
TRPIL_c	L-tryptophan indole-lyase (deaminating)	(307160)
ABPTA_m	4-aminobutyrate--pyruvate transaminase	(309046)
ABGTA_m	4-aminobutyrate--glyoxylate transaminase	(309046)
MACACI_c	Maleylacetoacetate isomerase	(300098)
ISOVCOADH_m	Isovaleryl-CoA dehydrogenase	(308667)
OCOAT_m	3-oxoacid CoA-transferase	(309265)
ACCS_h	Aminocyclopropanecarboxylate synthase	(308927)
G13MT_c	Alpha-1,3-mannosyltransferase (m1mpdol)	(302652)
G16MT_c	Alpha-1,6-mannosyltransferase (m2mpdol)	(302652)
DOLPGT2_c	Alpha-1,3-glucosyltransferase (g2m8mpdol)	(309825)
HMGCOAR_c	HMG CoA Reductase	(307410)
4HBZF_m	4-hydroxybenzoate formation	(309650)
CAMT_c	Cycloartenol	(311694)
FCSTOLI_c	Fecosterol isomerase	(304302)
EPISTLDS_c	Episterol desaturase	(300379)
CERDA18_c	Dihydroceramide deacylase (sphinganine/stearate forming)	(303887)
DHCERD4DS_c	Dihydroceramide delta 4 desaturase (Sphingosine:n-18C forming)	(310859)
CRMDA18_c	Ceramide deacylase (sphingosine/stearate forming)	(303887)
SPHAPPL_c	Sphinganine-1-phosphate palmitaldehyde-lyase	(305090)
SPHPPL_c	Sphingposine-1-phosphate palmitaldehyde-lyase	(305090)
SLCBPH1_c	Sphingolipid long chain base phosphohydrolase (sphinganine)	(309510) or (311170)
SLCBPH2_c	Sphingolipid long chain base phosphohydrolase (sphingosine)	(309510) or (311170)
PMPK_h	Phosphomethylpyrimidine kinase	(306506)
TMPPP_h	Thiamine-phosphate diphosphorylase	(306506)
TMPPH_h	Thiamine-phosphate phosphohydrolase	(303955)
HMPK_h	Thiaminase	(306506)
BTNPL_m	Holocarboxylase synthestase (biotin protein ligase)	(300172)
DMRLMS_h	6,7-dimethyl-8-ribityllumazine synthase	(309959)
RBFS_h	Riboflavin synthase	(300489)
RBFK_h	Riboflavin kinase	(301860)
FMNACP_h	FMN acid phosphatase	(303955)
ALANA1t_h	Alanine:Na+ symporter, chloroplast	(305039) or (302456)
ALANA1t_m	Alanine:Na+ symporter, mitochondrial	(305039) or (302456)
ASNNA1t_h	Asparagine:Na+ symporter, chloroplast	(305039)
ASNNA1t_m	Asparagine:Na+ symporter, mitochondrial	(305039)
GLYNA1t_h	Glycine:Na+ symporter, chloroplast	(305039) or (302456)
THRNA1t_m	Threonine:Na+ symporter, mitochondrial	(305039) or (302456)
SERNA1t_h	Serine:Na+ symporter, chloroplast	(305039) or (302456)
SERNA1t_m	Serine:Na+ symporter, mitochondrial	(305039) or (302456)
GLYCLTt_x	Glycolate transport, peroxisomal	(306974)
MALt_x	Malate shuttle	(306974)
ICITt_x	Isocitrate shuttle	(306974)
DPCOAK_c	Dephospho-CoA kinase	(300784)
DNADDP_c	Deaminido NAD diphosphatase	(309267)
THD1_h	NAD(P) transhydrogenase (B-specific)	(305950)
MTHFD2_m	Methylenetetrahydrofolate dehydrogenase (NAD)	(300215)
AMPt_x	AMP transport, peroxisome	(306974)
AMPQT_h	S-adenosylmethione:2-demthylphylloquinone methyltransferase	(304219)
COAt_m	COA/Dephospho-CoA antiport: mitochondria and cytosol	(303138)
DPCOAt_m	COA/Dephospho-CoA antiport: mitochondria and cytosol	(303138)
BPNT_h	3",5"-Bisphosphate nucleotidase (pap)	(305812)
CAT21612E_m	Carnitine acyltransferase II (C16:1(2E))-CoA forming)	(304630)
CAMPPDE_c	cAMP phosphodiesterase	(306168)
CMT2_c	(Cytosine-5)-methyltransferase	(304396)
NAHt_h	Na+/H+ antiport	(311576) or (300667)
NASO4t_e	Sulfate/Na+ symport	(310248)
AGPATACP_STC_HDE_h	1-octadecanoyl-sn-glycerol-3-phosphate O-acyltransferase (16:1(9Z)) (ACP Substrate)	(310014)
AGPATACP_HDE_OLE_h	1-9-hexadecenoyl-sn-glycerol-3-phosphate O-acyltransferase (18:1(9Z)) (ACP Substrate)	(310014)
