# Supplementary material for: Genome-Scale Metabolic Reconstruction and in Silico Perturbation Analysis of the Polar Diatom Fragilariopsis cylindrus Predicts High Metabolic Robustness
Source: Biology (Basel). 2020 Feb 17;9(2):30. doi: 10.3390/biology9020030 (PMC7168318; doi:10.3390/biology9020030)
Supplement: Supplementary file 1 [file biology-09-00030-s001.zip › TableSupp2.xls]

## Sheet: Sheet1
Table Supp2: List of protein IDs and names in P. tricornutum for which subcellular location of homologous proteins were missclassified
Reaction abbreviations	Reaction name	Protein ID
SUAT_h	ATP:Sulfate adenylyltransferase, chloroplast	(307112)
TAL_m	threonine ammonia-lyase	(311078) or (307855)
SAL_m	L-serine deaminase	(311078) or (307855)
ACS_h	Acetyl-CoA Synthetase	(302049)
FPPS_h	Farnesyl pyrophosphate synthase	(303654)
GPPS_h	geranyl pyrophosphate synthase, chloroplast	(303654)
CMS_h	2-C-methyl-D-erythritol 4-phosphate cytidylyltransferase	(304502)
PRAIC_c	Phosphoribosylaminoimidazole carboxylase	(303388)
CYSTL_h	Cysteine-tRNA ligase, chloroplast	(310291)
HISTL_h	Histidine-tRNA ligase, chloroplast	(307375)
LYSTL_m	Lysine-tRNA ligase	(308941)
PHETL_m	Phenylalanine-tRNA ligase, mitochondrial	(311876)
TRPTL_h	Tryptophane-tRNA ligase, chloroplast	(311087)
TYRTL_m	Tyrosine-tRNA ligase, mitochondria	(Phatr_27323)
VALTL_h	Valine-tRNA ligase, chloroplast	(302364)
PANTS_m	D-pantoate:beta-alanine ligase (AMP-forming)	(300959)
3OAR40_h	3-oxoacyl-[acyl-carrier-protein] reductase (n-C4 0)	(308273)
3OAR100_h	3-oxoacyl-[acyl-carrier-protein] reductase (n-C10 0)	(308273)
3OAR120_h	3-oxoacyl-[acyl-carrier-protein] reductase (n-C12 0)	(308273)
3OAR140_h	3-oxoacyl-[acyl-carrier-protein] reductase (n-C14 0)	(308273)
3OAR160_h	3-oxoacyl-[acyl-carrier-protein] reductase (n-C16 0)	(308273)
3OAR180_h	3-oxoacyl-[acyl-carrier-protein] reductase (n-C18 0)	(308273)
3OAR181_h	3-oxoacyl-[acyl-carrier-protein] reductase (n-C18 1)	(308273)
3OAR60_h	3-oxoacyl-[acyl-carrier-protein] reductase (n-C6 0)	(308273)
3OAR80_h	3-oxoacyl-[acyl-carrier-protein] reductase (n-C8 0)	(308273)
SERTL_h	Serine-tRNA ligase, chloroplast	(310846)
FPK_c	D-fructose-6-phosphate D-erythrose-4-phosphate-lyase	(308127)
NPDPS_h	all-trans-nonaprenyl-diphosphate synthase [geranyl-diphosphate specific]	(306781)
SHL_c	L-serine hydro-lyase (adding hydrogen sulfide, L-cysteine-forming)	(301968)
G5K_c	glutamate kinase	(305382) or (311195)
SERA_m	3 phosphoglycerate oxidoreducatase; NAD dependent	(308015) or (305962)
HSK_h	homoserine kinase	(304242)
DAPDC_h	diaminopimelate decarboxylase	(308550)
ALPL_h	2-acetolactate pyruvate-lyase (carboxylating)	(306379)
ALPL_m	2-acetolactate pyruvate-lyase (carboxylating)	(301747)
POXAAT_h	pyruvate:2-oxobutanoate acetaldehydetransferase (decarboxylating)	(306379)
GTPCII_h	GTP cyclohydrolase II	(307742)
UMPP_c	Uridine 5"-monophosphate phosphohydrolase	(305003)
CMP_c	Cytidine-5"-monophosphate phosphohydrolase	(305003)
NTD1_c	2"-Deoxyuridine 5"-monophosphate phosphohydrolase	(305003)
TPH_c	Thymidylate 5"-phosphohydrolase	(305003)
AOATA_h	Asparagine-oxo-acid transaminase	(309454) or (309690) or (304116)
GOATA_h	Glutamine-oxo-acid transaminase	(309454) or (309690) or (304116)
CGS_m	Cystathionine gamma-synthase	(309335)
ASCBPOX_c	Ascorbate peroxidase	(308536)
NTRIR_h	Nitrite reductase (NADPH), chloroplast	(310326)
HPPOXR_m	3-(4-Hydroxyphenyl)pyruvate oxidoreductase	(311856)
COUCOAF_m	p-coumaroyl-CoA formation	(301271)
AOXS_m	8-amino-7-oxononanoate synthase	(306113)
AMAOT_m	Adenosylmethionine-8-amino-7-oxononanoate transaminase	(309977)
DBTS_m	Dethiobiotin synthase	(309977)
PMDPHT_h	Pyrimidine phosphatase	(300206)
DB4PS_h	3,4-Dihydroxy-2-butanone-4-phosphate synthase	(307742)
ASPNA1t_h	Aspartate:Na+ symporter, chloroplast	(305282) or (302218)
ASPNA1t_m	Aspartate:Na+ symporter, mitochondrial	(305282) or (302218)
SECYSTL_h	Selenocysteine-tRNA ligase, chloroplast	(310846)
PNTK_m	Pantothenate kinase	(310746)
PPDCDC_m	Phosphopantothenoylcysteine decarboxylase	(301319)
QULNS_m	Quinolinate synthase	(310711)
MALt_x	Malate shuttle	(306974)
SELCYSLY2_h	Selenocysteine reductase, chloroplast	(301675)
ACHMSSELCYSL_m	O-Acetylhomoserine succinate-lyase (adding cysteine), mitochondria	(309335)
FADt_h	FAD transport to mitochondria from the cytosol	(309083)
