# Supplementary material for: Genome-Scale Metabolic Reconstruction and in Silico Perturbation Analysis of the Polar Diatom Fragilariopsis cylindrus Predicts High Metabolic Robustness
Source: Biology (Basel). 2020 Feb 17;9(2):30. doi: 10.3390/biology9020030 (PMC7168318; doi:10.3390/biology9020030)
Supplement: Supplementary file 1 [file biology-09-00030-s001.zip › TableSupp3.xls]

## Sheet: Sheet1
TableSupp3: List of protein IDs and reaction names for allelic variants isolated by Paajanen et al. (2017)
Reaction abbreviation	Reaction name	Protein ID
PEPC_m	Phosphoenolpyruvate carboxylase	187830
RPE_c	D-Ribulose-5-Phosphate 3-Epimerase	224823
METS_c	5-Methyltetrahydrofolate:L-homocysteine S-methyltransferase	207237
HSAT_m	homoserine acetyltransferase	207321
THBPOX_m	5,6,7,8-tetrahydrobiopterin:NADP+ oxidoreductase	230345
RPI_h	Ribose-5-phosphate isomerase	272607
UDPSQS_h	UDP-sulfoquinovose synthase	215561
ADCS_c	chorismate:L-glutamine aminotransferase	160265
THBPOX_m	5,6,7,8-tetrahydrobiopterin:NADP+ oxidoreductase	230345
RPI_h	Ribose-5-phosphate isomerase	272607
UDPSQS_h	UDP-sulfoquinovose synthase	215561
ADCS_c	chorismate:L-glutamine aminotransferase	160265
KAT180_m	Beta-ketoacyl CoA thiolase (18:0)	213989
KAT160_m	Beta-ketoacyl CoA thiolase (16:0)	213989
KAT140_m	Beta-ketoacyl CoA thiolase (14:0)	213989
KAT120_m	Beta-ketoacyl CoA thiolase (12:0)	213989
KAT100_m	Beta-ketoacyl CoA thiolase (10:0)	213989
KAT80_m	Beta-ketoacyl CoA thiolase (8:0)	213989
KAT60_m	Beta-ketoacyl CoA thiolase (6:0)	213989
KAT81_3OXO5Z_m	Beta-ketoacyl CoA thiolase (8:1 3-oxo-(5Z))	213989
KAT181_3OXO9Z_m	Beta-ketoacyl CoA thiolase (18:1 3-oxo-(9Z))	213989
KAT161_3OXO7Z_m	Beta-ketoacyl CoA thiolase (16:1 3-oxo-(7Z))	213989
KAT141_3OXO5Z_m	Beta-ketoacyl CoA thiolase (14:1 3-oxo-(5Z))	213989
KAT182_3OXO9Z12Z_m	Beta-ketoacyl CoA thiolase (18:2 3-oxo-(9Z,12Z))	213989
KAT162_3OXO7Z10Z_m	Beta-ketoacyl CoA thiolase (16:2 3-oxo-(7Z,10Z))	213989
KAT142_3OXO5Z8Z_m	Beta-ketoacyl CoA thiolase (14:2 3-oxo-(5Z,8Z))	213989
KAT121_3OXO6Z_m	Beta-ketoacyl CoA thiolase (12:1 3-oxo-(6Z))	213989
KAT183_3OXO6Z9Z12Z_m	Beta-ketoacyl CoA thiolase (18:3 3-oxo-(6Z,9Z,12Z))	213989
KAT183_3OXO9Z12Z15Z_m	Beta-ketoacyl CoA thiolase (18:3 3-oxo-(9Z,12Z,15Z))	213989
KAT163_3OXO7Z10Z13Z_m	Beta-ketoacyl CoA thiolase (16:3 3-oxo-(7Z,10Z,13Z))	213989
KAT143_3OXO5Z8Z11Z_m	Beta-ketoacyl CoA thiolase (14:3 3-oxo-(5Z,8Z,11Z))	213989
KAT122_3OXO6Z9Z_m	Beta-ketoacyl CoA thiolase (12:2 3-oxo-(6Z,9Z))	213989
KAT101_3OXO7Z_m	Beta-ketoacyl CoA thiolase (10:1 3-oxo-(7Z))	213989
KAT161_3OXO9Z_m	Beta-ketoacyl CoA thiolase (16:1 3-oxo-(9Z))	213989
KAT141_3OXO7Z_m	Beta-ketoacyl CoA thiolase (14:1 3-oxo-(7Z))	213989
KAT121_3OXO5Z_m	Beta-ketoacyl CoA thiolase (12:1 3-oxo-(5Z))	213989
KAT162_3OXO9Z12Z_m	Beta-ketoacyl CoA thiolase (16:2 3-oxo-(9Z,12Z))	213989
KAT142_3OXO7Z10Z_m	Beta-ketoacyl CoA thiolase (14:2 3-oxo-(7Z,10Z))	213989
KAT122_3OXO5Z8Z_m	Beta-ketoacyl CoA thiolase (12:2 3-oxo-(5Z,8Z))	213989
KAT101_3OXO6Z_m	Beta-ketoacyl CoA thiolase (10:1 3-oxo-(6Z))	213989
KAT163_3OXO6Z9Z12Z_m	Beta-ketoacyl CoA thiolase (16:3 3-oxo-(6Z,9Z,12Z))	213989
KAT164_3OXO6Z9Z12Z15Z_m	Beta-ketoacyl CoA thiolase (16:4 3-oxo-(6Z,9Z,12Z,15Z))	213989
KAT143_3OXO7Z10Z13Z_m	Beta-ketoacyl CoA thiolase (14:3 3-oxo-(7Z,10Z,13Z))	213989
KAT123_3OXO5Z8Z11Z_m	Beta-ketoacyl CoA thiolase (12:3 3-oxo-(5Z,8Z,11Z))	213989
KAT102_3OXO6Z9Z_m	Beta-ketoacyl CoA thiolase (10:2 3-oxo-(6Z,9Z))	213989
KAT81_3OXO7Z_m	Beta-ketoacyl CoA thiolase (8:1 3-oxo-(7Z))	213989
KAT61_3OXO5Z_m	Beta-ketoacyl CoA thiolase (6:1 3-oxo-(5Z))	213989
TMTD_h	delta-tocopherol methyltransferase	252077
TMTG_h	gamma-tocopherol methyltransferase	252077
GLTS_h	Glutamate synthase (ferredoxin), chloroplast	257955
NADHOR_m	NADH-ubiquinone oxidoreductase	256224
RPE_h	D-Ribulose-5-Phosphate 3-Epimerase	259733
GCS_m	Glycine cleavage system--Glycine synthase	214509
GLCNACPT_c	UDP-GlcNAc:dolichyl-phosphate N-acetylglucosaminephosphotransferase	200512
MPML_h	Mg-protoporphyrin IX magnesium-lyase	175692
EAR200_c	very-long-chain enoyl-CoA reductase (20:0 forming)	201173
EAR220_c	very-long-chain enoyl-CoA reductase (22:0 forming)	201173
EAR240_c	very-long-chain enoyl-CoA reductase (24:0 forming)	201173
IMPHL_1_h	2-Isopropylmalate hydro-lyase	204229
IMPHL_2_h	2-Isopropylmalate hydro-lyase	204229
PI4P5K_HDE_PALM_c	Phosphatidylinositol-4-phosphate 5-kinase (16:1(9Z)/16:0)	204221
IDH_m	Isocitrate dehydrogenase	171507
ICDH_m	Isocitrate dehydrogenase	171507
AGMT_m	Agmatinase	189941
ARG_m	arginase	189941
THRS_c	threonine synthase	276281
GDPMANST_c	GDP-mannose-3-sulftransferase	242575
GDPMEP_c	GDP-mannose 3,5 epimerase	270043
PGM_c	Phosphoglucomutase	199459
PPM_c	Phosphoribomutase; Phosphopentomutase	199459
PETHCT_c	CTP: phosphatidylethanolamine cytidylyltransferase	223054
AHSAL_c	O-acetyl-L-homoserine acetate-lyase	171845
FADR_h	FAD reductase (NADPH)	270132
GALE_c	UDP-galactose 4-epimerase	203168
XYLE_c	UDP-xylose 4-epimerase	203168
FE2t_h	Ferrous iron transport, chloroplast	203199
MCAO_c	Methylenecycloartenol oxidase	278931
FCSTOLS_c	Fecosterol synthesis	278931
OAT_m	ornithine aminotransferase	273536
PRFGS_c	Phosphoribosylformylglycinamidine synthase	215799
NADHOR_m	NADH-ubiquinone oxidoreductase	176592
ASPGLU2_m	ASPGLU2_m	190825
MAT_c	methionine adenosyltransferase	206912
MTHFC_c	Methenyltetrahydrofolate cyclohydrolase	174691
MTHFD_c	methylenetetrahydrofolate dehydrogenase (NADP)	174691
CPS_c	Carbamoyl phosphate synthase (glutamine)	265069
ASPCT_c	Aspartate carbamoyltransferase	202219
NADHOR_m	NADH-ubiquinone oxidoreductase	256085
PYDXDH_c	Pyridoxine 4-dehydrogenase	202197
ETHAK_c	Ethanolamine kinase	140173
CHOLK_m	Choline kinase	140173
RPDPK_c	Ribose-phosphate diphosphokinase	198576
DCMAH_c	dCMP aminohydrolase	153524
UTAL_c	UTP:ammonia ligase (ADP-forming)	230649
BTS_m	Biotin synthase	272671
PIP5P_HDE_PALM_c	Phosphatidylinositol-4-phosphate 5-phosphatase (16:1(9Z)/16:0)	204018
DGOTO_c	2'-Deoxyguanosine 5'-diphosphate:oxidized-thioredoxin 2'-oxidoreductase	243685
DAOTO_c	2'-Deoxyadenosine 5'-diphosphate:oxidized-thioredoxin 2'-oxidoreductase	243685
DCDT_c	2'-Deoxycytidine diphosphate:oxidized-thioredoxin 2'-oxidoreductase	243685
DHDDS_c	Dehydrodolichyl diphosphate synthase	231758
PRO4H_c	proline 4 hydroxylase	143157
HMGCOAS_m	Hydroxymethylglutaryl CoA synthase	199578
EPSPS_h	enolpyruvylshikimate phosphate synthase	230621
DHEPSTRLDS_c	Dehydroepisterol desaturase (C-22 sterol desaturase)	230621
PDX5PO_c	Pyridoxine 5-phosphate:oxygen oxidoreductase	215497
PYDXNO_c	Pyridoxine:oxygen oxidoreductase (deaminating)	215497
PYAM5PO_c	Pyridoxamine-5-phosphate:oxygen oxidoreductase (deaminating)	215497
PYAMOX_c	Pyridoxamine:oxygen oxidoreductase (deaminating)	215497
PGAM_c	phosphoglycerate mutase, cytoplasm	177229
