# Supplementary material for: Genome-Scale Metabolic Reconstruction and in Silico Perturbation Analysis of the Polar Diatom Fragilariopsis cylindrus Predicts High Metabolic Robustness
Source: Biology (Basel). 2020 Feb 17;9(2):30. doi: 10.3390/biology9020030 (PMC7168318; doi:10.3390/biology9020030)
Supplement: Supplementary file 1 [file biology-09-00030-s001.zip › TableSupp4.xls]

## Sheet: Sheet1
TableSupp4: List of protein IDs and names of robust reactions in Fragilariopsis cylindrus. Those reactions can be deleted one at a time without affecting the algal growth rate (predicted with FBA) by more than 1%.
Reaction abbreviation	Reaction name
ATPS_m	F0F1-ATP synthase Complex V
GLNA_h	Glutamine synthetase, chloroplast
FACOAL_181_9Z_c	long-chain acyl-CoA synthetase (18:1(9Z))
ASPTA_L_h	Aspartate aminotransferase
ASPTA_L_m	aspartate aminotransferase
FACOAL_160_c	long-chain acyl-CoA synthetase (16:0)
SERDC_m	serine decarboxylase
SAL_m	L-serine deaminase
ALATA_L_c	L-alanine transaminase
GLYK_c	glycerol kinase
MALAKGt_m	Dicarboxylate/tricarboxylate carrier (MAL:AKG), mitochondrial
ME1_m	Malate:NAD+ oxidoreductase (decarboxylating)
AMPD_c	AMP deaminase
FTHFL_c	Formate--tetrahydrofolate ligase
DGOTO_c	2'-Deoxyguanosine 5'-diphosphate:oxidized-thioredoxin 2'-oxidoreductase
PYC_m	Pyruvate carboxylase
GHMT_m	glycine hydroxymethyltransferase
PEPC_m	Phosphoenolpyruvate carboxylase
PEPCK_m	Phosphoenolpyruvate carboxykinase
DAOTO_c	2'-Deoxyadenosine 5'-diphosphate:oxidized-thioredoxin 2'-oxidoreductase
DHFR2_c	Dihydrofolate reductase (NADP+)
PDH_E3_m	Pyruvate dehydrogenase E3 reaction
GMPS_c	GMP synthase
IMPD_c	IMP dehydrogenase
PDH_E1a_m	Pyruvate dehydrogenase E1 alpha
SUAT_h	ATP:Sulfate adenylyltransferase, chloroplast
CCP2_m	Cytochrome c peroxidase, mitochondrial
GAPDH_h	Glyceraldehyde-3-phosphate dehydrogenase (NAD)
PGK_h	Phosphoglycerate kinase, chloroplast
GAPDH_m	glyceraldehyde 3-phosphate dehydrogenase (NAD)
ENO_m	enolase, mitochondria
MTHFO2_c	5-methyltetrahydrofolate:NADP+ oxidoreductase
DVCHLDR_h	divinyl chlorophyllide vinyl-reductase
DVPCHLDOR_h	Divinylprotochlorophyllide oxidoreductase (light-dependent)
FBP_h	beta-D-Fructose 1,6-bisphosphate 1-phosphohydrolase, chloroplast
FBA_h	Fructose-bisphosphate aldolase, chloroplast
OAT_m	ornithine aminotransferase
IDS1_h	isopentenyl-diphosphate synthase
IDS2_h	dimethylallyl-diphosphate synthase
FACOAL_183_6Z9Z12Z_c	long-chain acyl-CoA synthetase (18:3(6Z)(9Z)(12Z))
3OAS181_h	3-oxoacyl-[acyl-carrier-protein] synthase ((11Z)-n-C18:1)
AGK_h	acetylglutamate kinase
PDH_E1b_m	Pyruvate dehydrogenase E1 beta
PDH_E2_m	Pyruvate dehydrogenase E2 reaction
FBA3_h	Sedoheptulose 1,7-bisphosphate D-glyceraldehyde-3-phosphate-lyase
SBP_h	Sedoheptulose-bisphosphatase
PPM_c	Phosphoribomutase; Phosphopentomutase
GLNA_m	Glutamine synthetase, mitochondria
PGAM_m	phosphoglycerate mutase, mitochondria
PMANM_c	D-Mannose 6-phosphate 1,6-phosphomutase
FA160ACPH_h	fatty-acyl-ACP hydrolase (n-C16:0)
GCS_m	Glycine cleavage system--Glycine synthase
FA180ACPH_h	fatty-acyl-ACP hydrolase (n-C18:0)
EAR181_h	enoyl-[acyl-carrier-protein] reductase (NADH) ((11Z)-n-C18:1)
3HAD181_h	3-hydroxyacyl-[acyl-carrier-protein] dehydratase ((11Z)-n-C18:1)
THD2_c	NAD(P) transhydrogenase (AB-specific)
FBP_c	beta-D-Fructose 1,6-bisphosphate 1-phosphohydrolase, cytosolic
TPI_c	triose-phosphate isomerase_cytosolic
ACOAT_h	acetylornithine transaminase
3OAR181_h	3-oxoacyl-[acyl-carrier-protein] reductase (n-C18 1)
TRPS1_c	tryptophan synthase (indoleglycerol phosphate)
THRD_c	L-threonine deaminase
GACT_h	glutamate N-acetyltransferase
XPK_c	D-xylulose-5-phosphate D-glyceraldehyde-3-phosphate-lyase
FPK_c	D-fructose-6-phosphate D-erythrose-4-phosphate-lyase
UPP3DC_c	Uroporphyrinogen decarboxylase (uroporphyrinogen III)
PGK_m	phosphoglycerate kinase, mitochondria
PYK_h	pyruvate kinase, chloroplast
TPTPt_m	Triose Phosphate: Pi antiporter, mitochondria
PYRNAt_h	Sodium-dependent pyruvate transporter, chloroplast
MPCt_m	Mitochondrial pyruvate carrier
PYC_h	Pyruvate carboxylase
IDH_m	Isocitrate dehydrogenase
GLUDH_c	Glutamine dehydrogenase (NADP+)
GLUDH2_m	Glutamine dehydrogenase (NAD), mitochondria
GLUSA_m	glutamate semialdehyde degreadation, spontaneous
P5CDH_m	1-pyrroline-5-carboxylate dehydrogenase
ORNC_c	Ornithine cyclodeaminase
AGPR_h	N-acetyl-gamma-glutamyl-phosphate reductase
THRS_c	threonine synthase
AHSAL_c	O-acetyl-L-homoserine acetate-lyase
SHL_c	L-serine hydro-lyase (adding hydrogen sulfide, L-cysteine-forming)
ASNAL_c	aspartate---ammonia ligase
FA181d9ACPH_h	fatty-acyl-ACP hydrolase (9Z n-C18:1)
G3PDH_c	glycerol-3-phosphate dehydrogenase (NAD)
ETHAK_c	Ethanolamine kinase
ETHAt_c	ethanolamine transport to cytoplasm from mito
MI3PP_c	1D-myo-Inositol 3-phosphate phosphohydrolase
UGP_PGM_c	UDP-Glucose-Pyrophosphorylase/Phosphoglucomutase fusion protein
FCYTOB5OXR_c	NADH:ferricytochrome-b5 oxidoreductase
AGPATCOA_HDE_PALM_c	1-9-Hexadecenoyl-sn-glycerol-3-phosphate O-acyltransferase (C16:0) (CoA Substrate)
AGPATCOA_HDE_OLE_c	1-9-Hexadecenoyl-sn-glycerol-3-phosphate O-acyltransferase (C18:1(9Z)) (CoA Substrate)
AGPATCOA_EPA_OLE_c	1-5,8,11,14,17-Icosapentaenoyl-sn-glycerol-3-phosphate O-acyltransferase (C18:1(9Z)) (CoA Substrate)
AGPATCOA_EPA_EPA_c	1-5,8,11,14,17-Icosapentaenoyl-sn-glycerol-3-phosphate O-acyltransferase (C20:5(5Z,8Z,11Z,14Z,17Z)) (CoA Substrate)
PAPA_HDE_OLE_c	Phosphatidate phosphatase (16:1(9Z)/18:1(9Z))
PAPA_EPA_OLE_c	Phosphatidate phosphatase (20:5(5Z,8Z,11Z,14Z,17Z)/18:1(9Z))
CHOPT_HDE_OLE_c	CDP-choline: diacylglycerol choline phosphotransferase (16:1(9Z)/18:1(9Z))
CHOPT_EPA_OLE_c	CDP-choline: diacylglycerol choline phosphotransferase (20:5(5Z,8Z,11Z,14Z,17Z)/18:1(9Z))
PCD12DS_HDE_LNA_sn2_c	omega-6 desaturase (16:1(9Z)/18:2(9Z,12Z)) (PC sn-2)
PCD12DS_EPA_LNA_sn2_c	omega-6 desaturase (20:5(5Z,8Z,11Z,14Z,17Z)/18:2(9Z,12Z)) (PC sn-2)
PCD6DS_HDE_GLNA_sn2_c	Delta-6 desaturase (16:1(9Z)/18:3(6Z,9Z,12Z))(PC sn-2)
PCD6DS_EPA_GLNA_sn2_c	Delta-6 desaturase (20:5(5Z,8Z,11Z,14Z,17Z)/18:3(6Z,9Z,12Z))(PC sn-2)
FAC160t_c	Fatty acid transport,C16:0 (Plastid to cytosol)
FAC1819Zt_c	Fatty acid transport,C18:1(9Z) (Plastid to cytosol)
FAC1619Zt_c	Fatty acid transport,C16:1(9Z) (Plastid to cytosol)
PLA2PC_HDE_GLNA_c	Phospholipase A2 (16:1(9Z)/18:3(6Z,9Z,12Z)) (phosphatidylcholine)
PLA2PC_EPA_GLNA_c	Phospholipase A2 (20:5(5Z,8Z,11Z,14Z,17Z)/18:3(6Z,9Z,12Z)) (phosphatidylcholine)
ELO6DGLA_c	Delta 6 elongase (di-homo-gamma-linolenic acid forming)
LPCAT_HDE_DGLA_sn2_c	2-lysophosphatidylcholine O-acyl transferase (16:1(9Z)/20:3(8Z,11Z,14Z))
LPCAT_EPA_DGLA_sn2_c	2-lysophosphatidylcholine O-acyl transferase (20:5(5Z,8Z,11Z,14Z,17Z)/20:3(8Z,11Z,14Z))
PCD5DS_HDE_ARA_sn2_c	Delta 5 desaturase (16:1(9Z)/20:4(5z,8Z,11Z,14Z))(PC sn-2)
PCD5DS_EPA_ARA_sn2_c	Delta 5 desaturase (20:5(5Z,8Z,11Z,14Z,17Z)/20:4(5z,8Z,11Z,14Z))(PC sn-2)
PCW3DS_HDE_EPA_sn2_c	Omega-3 desaturase (16:1(9Z)/20:5(5Z,8Z,11Z,14Z,17Z))(PC sn-2)
PCW3DS_EPA_EPA_sn2_c	Omega-3 desaturase (20:5(5Z,8Z,11Z,14Z,17Z)/20:5(5Z,8Z,11Z,14Z,17Z))(PC sn-2)
PLA2PC_HDE_EPA_c	Phospholipase A2 (16:1(9Z)/20:5(5Z,8Z,11Z,14Z,17Z)) (phosphatidylcholine)
LPCAT_EPA_DPA_sn2_c	2-lysophosphatidylcholine O-acyl transferase (20:5(5Z,8Z,11Z,14Z,17Z)/22:5(7Z,10Z,13Z,16Z,19Z))
PCD4DS_EPA_DHA_sn2_c	Delta 4 desaturase (20:5(5Z,8Z,11Z,14Z,17Z)/22:6(4Z,7Z,10Z,13Z,16Z,19Z))(PC sn-2)
DAGK_HDE_PALM_c	Diacylglycerol kinase(16:1(9Z)/16:0)
PLA2PC_EPA_DHA_c	Phospholipase A2 (20:5(5Z,8Z,11Z,14Z,17Z)/22:6(4Z,7Z,10Z,13Z,16Z,19Z)) (phosphatidylcholine)
PLA2PC_EPA_LNA_c	Phospholipase A2 (20:5(5Z,8Z,11Z,14Z,17Z)/18:2(9Z,12Z)) (phosphatidylcholine)
LPCAT_HDE_HDE_sn2_c	2-lysophosphatidylcholine O-acyl transferase (16:1(9Z)/16:1(9Z))
LPCAT_HDE_OLE_sn2_c	2-lysophosphatidylcholine O-acyl transferase (16:1(9Z)/18:1(9Z))
DGDGS_EPA_HDE_h	UDP-galactose-dependent DGDG synthase(20:5(5Z,8Z,11Z,14Z,17Z)/16:1(9Z))
G3MGt_c	Glycerol-3-galactose transport to cytosol from plastid
G3MGGH_c	Glycerol-3-galactose galactohydrolase
GALE_c	UDP-galactose 4-epimerase
APPRT_c	AMP:diphosphate phospho-D-ribosyltransferase
GPAR_c	GMP:diphosphate 5-phospho-alpha-D-ribosyltransferase
GMP5N_c	GMP-5"-nucleotidase
PUNP3_c	Purine-nucleoside phosphorylase (Guanosine)
ADNK_c	Adenosine kinase
GOATA_h	Glutamine-oxo-acid transaminase
OXOGAH_h	2-Oxoglutaramate amidohydrolase
TYRTA_c	Tyrosine transamininase
MAN6PI_c	Mannose-6-phosphate isomerase
MAN1PT_c	Mannose-1-phosphate guanylyltransferase
GDPMEP_c	GDP-mannose 3,5 epimerase
GDPGALPL_c	GDP-L-galactose phosphorylase
MTOBTA_c	4-Methylthio-2-oxobutanoate transaminase
CA_h	Carbonic anhydrase, chloroplast
CA_m	Carbonic anhydrase, mitochondrial
CO2t_m	CO2 diffusion, mitochondrial
CO2t_h	CO2 diffusion, chloroplast
NAHCO3t_h	Na/HCO3 cotransport, chloroplast
NO2t_h	Nitrite transport, chloroplast
NH4t_h	Ammonia transport, chloroplast
NTRIR_h	Nitrite reductase (NADPH), chloroplast
CYOR_m	Ubiquinol-cytochrome c oxidoreductase Complex III
GLUNA1t_h	Glutamate:Na+ symporter, chloroplast
GLNt_h	Amino acid transporter (Gln-L), chloroplast
GLNt_m	Amino acid transporter (Gln-L), mitochondrial
ALANA1t_h	Alanine:Na+ symporter, chloroplast
ASPNA1t_h	Aspartate:Na+ symporter, chloroplast
ASPNA1t_m	Aspartate:Na+ symporter, mitochondrial
GLYNA1t_m	Glycine:Na+ symporter, mitochondrial
MTHFD2_c	Methylenetetrahydrofolate dehydrogenase (NAD)
GDR_h	Glutathione-disulfide reductase, chloroplast
GDR_NADP_h	Glutathione-disulfide reductase (NADP), chloroplast
H2Ot_h	H2O transport, chloroplast
H2Ot_m	H2O transport, mitochondria
CBPt_m	Carbamoyl phosphate transport via diffusion, mitochondria
PPOR_c	Prephenate:NAD+ oxidoreductase(decarboxylating)
PFP_c	Pyrophosphate-fructose 6-phosphate 1-phosphotransferase
GALK_c	Galactokinase
CPS_m	Carbamoyl phosphate synthase (ammonia)
NH4t_m	Ammonia transport, mitochondria
PIt_h	Phosphate transport, chloroplast
PIt_m	Phosphate transport, mitochondria
SO4t_h	Sulfate transport, chloroplast
ATPt_h	ADP/ATP antiport, chloroplast
ATPt_m	ADP/ATP antiport, mitochondria step 1
ATPM_c	Non-growth associated ATP maintenance
H2St_h	Hydrogen sulfide diffusion between the cytosol and chloroplast
FTR_h	Ferredoxin/thioredoxin reductase
ACHMSt_c	ACHMS transport
UPPG3t_h	Uroporphyrinogen III transport out of chloroplast into the cytosol
ORNt_h	Ornithine transport from the cytosol to the chloroplast
CPPPG3t_h	Coproporphyrinogen III transport from the cytosol to the chloroplast
PHSERt_h	Coproporphyrinogen III transport from the chloroplast to the cytosol
ATP2t_m	ADP/ATP antiport, mitochondria, step 2
NAHt_h	Na+/H+ antiport
AGPATACP_HDE_OLE_h	1-9-hexadecenoyl-sn-glycerol-3-phosphate O-acyltransferase (18:1(9Z)) (ACP Substrate)
PAPA_HDE_OLE_h	Phosphatidate phosphatase (16:1(9Z)/18:1(9Z))
MGDGS_HDE_OLE_h	Monogalactosyldiacylglycerol synthase(16:1(9Z)/18:1(9Z))
MGDGH_HDE_OLE_h	Galactolipid acylhydrolase (MGDG)(16:1(9Z)/18:1(9Z))
DM_no3_c	DM_no3_c
ATPM_h	Non-growth associated ATP maintenance
ATPM_m	Non-growth associated ATP maintenance
SOX_m	Superoxide formation
SOD_m	Superoxide dismutase
ASPGLU2_m	ASPGLU2_m
