# Supplementary material for: Genome-Scale Metabolic Reconstruction and in Silico Perturbation Analysis of the Polar Diatom Fragilariopsis cylindrus Predicts High Metabolic Robustness
Source: Biology (Basel). 2020 Feb 17;9(2):30. doi: 10.3390/biology9020030 (PMC7168318; doi:10.3390/biology9020030)
Supplement: Supplementary file 1 [file biology-09-00030-s001.zip › TableSupp5.xls]

## Sheet: Sheet1
TableSupp5: List of protein IDs and names of robust reactions in Fragilariopsis cylindrus. Those reactions can be deleted one at a time without affecting the algal growth rate (predicted with MOMA) by more than 1%.
Reaction abbreviation	Reaction name
FACOAL_181_9Z_c	long-chain acyl-CoA synthetase (18:1(9Z))
FACOAL_160_c	long-chain acyl-CoA synthetase (16:0)
SERDC_m	serine decarboxylase
GLYK_c	glycerol kinase
MALAKGt_m	Dicarboxylate/tricarboxylate carrier (MAL:AKG), mitochondrial
ME1_m	Malate:NAD+ oxidoreductase (decarboxylating)
FTHFL_c	Formate--tetrahydrofolate ligase
DGOTO_c	2'-Deoxyguanosine 5'-diphosphate:oxidized-thioredoxin 2'-oxidoreductase
PYC_m	Pyruvate carboxylase
GHMT_m	glycine hydroxymethyltransferase
PEPC_m	Phosphoenolpyruvate carboxylase
DAOTO_c	2'-Deoxyadenosine 5'-diphosphate:oxidized-thioredoxin 2'-oxidoreductase
DHFR2_c	Dihydrofolate reductase (NADP+)
PDH_E3_m	Pyruvate dehydrogenase E3 reaction
PDH_E1a_m	Pyruvate dehydrogenase E1 alpha
SUAT_h	ATP:Sulfate adenylyltransferase, chloroplast
CCP2_m	Cytochrome c peroxidase, mitochondrial
MTHFO2_c	5-methyltetrahydrofolate:NADP+ oxidoreductase
DVCHLDR_h	divinyl chlorophyllide vinyl-reductase
DVPCHLDOR_h	Divinylprotochlorophyllide oxidoreductase (light-dependent)
IDS1_h	isopentenyl-diphosphate synthase
IDS2_h	dimethylallyl-diphosphate synthase
FACOAL_183_6Z9Z12Z_c	long-chain acyl-CoA synthetase (18:3(6Z)(9Z)(12Z))
3OAS181_h	3-oxoacyl-[acyl-carrier-protein] synthase ((11Z)-n-C18:1)
PDH_E1b_m	Pyruvate dehydrogenase E1 beta
PDH_E2_m	Pyruvate dehydrogenase E2 reaction
FA160ACPH_h	fatty-acyl-ACP hydrolase (n-C16:0)
GCS_m	Glycine cleavage system--Glycine synthase
FA180ACPH_h	fatty-acyl-ACP hydrolase (n-C18:0)
EAR181_h	enoyl-[acyl-carrier-protein] reductase (NADH) ((11Z)-n-C18:1)
3HAD181_h	3-hydroxyacyl-[acyl-carrier-protein] dehydratase ((11Z)-n-C18:1)
3OAR181_h	3-oxoacyl-[acyl-carrier-protein] reductase (n-C18 1)
TRPS1_c	tryptophan synthase (indoleglycerol phosphate)
THRD_c	L-threonine deaminase
XPK_c	D-xylulose-5-phosphate D-glyceraldehyde-3-phosphate-lyase
FPK_c	D-fructose-6-phosphate D-erythrose-4-phosphate-lyase
UPP3DC_c	Uroporphyrinogen decarboxylase (uroporphyrinogen III)
IDH_m	Isocitrate dehydrogenase
ORNC_c	Ornithine cyclodeaminase
THRS_c	threonine synthase
AHSAL_c	O-acetyl-L-homoserine acetate-lyase
SHL_c	L-serine hydro-lyase (adding hydrogen sulfide, L-cysteine-forming)
ASNAL_c	aspartate---ammonia ligase
FA181d9ACPH_h	fatty-acyl-ACP hydrolase (9Z n-C18:1)
ETHAK_c	Ethanolamine kinase
ETHAt_c	ethanolamine transport to cytoplasm from mito
MI3PP_c	1D-myo-Inositol 3-phosphate phosphohydrolase
UGP_PGM_c	UDP-Glucose-Pyrophosphorylase/Phosphoglucomutase fusion protein
AGPATCOA_HDE_PALM_c	1-9-Hexadecenoyl-sn-glycerol-3-phosphate O-acyltransferase (C16:0) (CoA Substrate)
AGPATCOA_HDE_OLE_c	1-9-Hexadecenoyl-sn-glycerol-3-phosphate O-acyltransferase (C18:1(9Z)) (CoA Substrate)
AGPATCOA_EPA_OLE_c	1-5,8,11,14,17-Icosapentaenoyl-sn-glycerol-3-phosphate O-acyltransferase (C18:1(9Z)) (CoA Substrate)
AGPATCOA_EPA_EPA_c	1-5,8,11,14,17-Icosapentaenoyl-sn-glycerol-3-phosphate O-acyltransferase (C20:5(5Z,8Z,11Z,14Z,17Z)) (CoA Substrate)
PAPA_HDE_OLE_c	Phosphatidate phosphatase (16:1(9Z)/18:1(9Z))
PAPA_EPA_OLE_c	Phosphatidate phosphatase (20:5(5Z,8Z,11Z,14Z,17Z)/18:1(9Z))
CHOPT_HDE_OLE_c	CDP-choline: diacylglycerol choline phosphotransferase (16:1(9Z)/18:1(9Z))
CHOPT_EPA_OLE_c	CDP-choline: diacylglycerol choline phosphotransferase (20:5(5Z,8Z,11Z,14Z,17Z)/18:1(9Z))
PCD12DS_HDE_LNA_sn2_c	omega-6 desaturase (16:1(9Z)/18:2(9Z,12Z)) (PC sn-2)
PCD12DS_EPA_LNA_sn2_c	omega-6 desaturase (20:5(5Z,8Z,11Z,14Z,17Z)/18:2(9Z,12Z)) (PC sn-2)
PCD6DS_HDE_GLNA_sn2_c	Delta-6 desaturase (16:1(9Z)/18:3(6Z,9Z,12Z))(PC sn-2)
PCD6DS_EPA_GLNA_sn2_c	Delta-6 desaturase (20:5(5Z,8Z,11Z,14Z,17Z)/18:3(6Z,9Z,12Z))(PC sn-2)
FAC160t_c	Fatty acid transport,C16:0 (Plastid to cytosol)
FAC1819Zt_c	Fatty acid transport,C18:1(9Z) (Plastid to cytosol)
FAC1619Zt_c	Fatty acid transport,C16:1(9Z) (Plastid to cytosol)
PLA2PC_HDE_GLNA_c	Phospholipase A2 (16:1(9Z)/18:3(6Z,9Z,12Z)) (phosphatidylcholine)
PLA2PC_EPA_GLNA_c	Phospholipase A2 (20:5(5Z,8Z,11Z,14Z,17Z)/18:3(6Z,9Z,12Z)) (phosphatidylcholine)
ELO6DGLA_c	Delta 6 elongase (di-homo-gamma-linolenic acid forming)
LPCAT_HDE_DGLA_sn2_c	2-lysophosphatidylcholine O-acyl transferase (16:1(9Z)/20:3(8Z,11Z,14Z))
LPCAT_EPA_DGLA_sn2_c	2-lysophosphatidylcholine O-acyl transferase (20:5(5Z,8Z,11Z,14Z,17Z)/20:3(8Z,11Z,14Z))
PCD5DS_HDE_ARA_sn2_c	Delta 5 desaturase (16:1(9Z)/20:4(5z,8Z,11Z,14Z))(PC sn-2)
PCD5DS_EPA_ARA_sn2_c	Delta 5 desaturase (20:5(5Z,8Z,11Z,14Z,17Z)/20:4(5z,8Z,11Z,14Z))(PC sn-2)
PCW3DS_HDE_EPA_sn2_c	Omega-3 desaturase (16:1(9Z)/20:5(5Z,8Z,11Z,14Z,17Z))(PC sn-2)
PCW3DS_EPA_EPA_sn2_c	Omega-3 desaturase (20:5(5Z,8Z,11Z,14Z,17Z)/20:5(5Z,8Z,11Z,14Z,17Z))(PC sn-2)
PLA2PC_HDE_EPA_c	Phospholipase A2 (16:1(9Z)/20:5(5Z,8Z,11Z,14Z,17Z)) (phosphatidylcholine)
LPCAT_EPA_DPA_sn2_c	2-lysophosphatidylcholine O-acyl transferase (20:5(5Z,8Z,11Z,14Z,17Z)/22:5(7Z,10Z,13Z,16Z,19Z))
PCD4DS_EPA_DHA_sn2_c	Delta 4 desaturase (20:5(5Z,8Z,11Z,14Z,17Z)/22:6(4Z,7Z,10Z,13Z,16Z,19Z))(PC sn-2)
DAGK_HDE_PALM_c	Diacylglycerol kinase(16:1(9Z)/16:0)
PLA2PC_EPA_DHA_c	Phospholipase A2 (20:5(5Z,8Z,11Z,14Z,17Z)/22:6(4Z,7Z,10Z,13Z,16Z,19Z)) (phosphatidylcholine)
PLA2PC_EPA_LNA_c	Phospholipase A2 (20:5(5Z,8Z,11Z,14Z,17Z)/18:2(9Z,12Z)) (phosphatidylcholine)
LPCAT_HDE_HDE_sn2_c	2-lysophosphatidylcholine O-acyl transferase (16:1(9Z)/16:1(9Z))
LPCAT_HDE_OLE_sn2_c	2-lysophosphatidylcholine O-acyl transferase (16:1(9Z)/18:1(9Z))
DGDGS_EPA_HDE_h	UDP-galactose-dependent DGDG synthase(20:5(5Z,8Z,11Z,14Z,17Z)/16:1(9Z))
G3MGt_c	Glycerol-3-galactose transport to cytosol from plastid
G3MGGH_c	Glycerol-3-galactose galactohydrolase
ADNK_c	Adenosine kinase
TYRTA_c	Tyrosine transamininase
GDPMEP_c	GDP-mannose 3,5 epimerase
GDPGALPL_c	GDP-L-galactose phosphorylase
MTOBTA_c	4-Methylthio-2-oxobutanoate transaminase
CA_m	Carbonic anhydrase, mitochondrial
GLYNA1t_m	Glycine:Na+ symporter, mitochondrial
MTHFD2_c	Methylenetetrahydrofolate dehydrogenase (NAD)
GDR_h	Glutathione-disulfide reductase, chloroplast
GDR_NADP_h	Glutathione-disulfide reductase (NADP), chloroplast
CBPt_m	Carbamoyl phosphate transport via diffusion, mitochondria
PPOR_c	Prephenate:NAD+ oxidoreductase(decarboxylating)
GALK_c	Galactokinase
CPS_m	Carbamoyl phosphate synthase (ammonia)
SO4t_h	Sulfate transport, chloroplast
ATPM_c	Non-growth associated ATP maintenance
H2St_h	Hydrogen sulfide diffusion between the cytosol and chloroplast
FTR_h	Ferredoxin/thioredoxin reductase
ACHMSt_c	ACHMS transport
UPPG3t_h	Uroporphyrinogen III transport out of chloroplast into the cytosol
CPPPG3t_h	Coproporphyrinogen III transport from the cytosol to the chloroplast
PHSERt_h	Coproporphyrinogen III transport from the chloroplast to the cytosol
AGPATACP_HDE_OLE_h	1-9-hexadecenoyl-sn-glycerol-3-phosphate O-acyltransferase (18:1(9Z)) (ACP Substrate)
PAPA_HDE_OLE_h	Phosphatidate phosphatase (16:1(9Z)/18:1(9Z))
MGDGS_HDE_OLE_h	Monogalactosyldiacylglycerol synthase(16:1(9Z)/18:1(9Z))
MGDGH_HDE_OLE_h	Galactolipid acylhydrolase (MGDG)(16:1(9Z)/18:1(9Z))
ATPM_h	Non-growth associated ATP maintenance
ATPM_m	Non-growth associated ATP maintenance
SOX_m	Superoxide formation
SOD_m	Superoxide dismutase
ASPGLU2_m	ASPGLU2_m
