# Supplementary material for: Genome-Scale Metabolic Reconstruction and in Silico Perturbation Analysis of the Polar Diatom Fragilariopsis cylindrus Predicts High Metabolic Robustness
Source: Biology (Basel). 2020 Feb 17;9(2):30. doi: 10.3390/biology9020030 (PMC7168318; doi:10.3390/biology9020030)
Supplement: Supplementary file 1 [file biology-09-00030-s001.zip › TableSupp6.xls]

## Sheet: Sheet1
TableSupp6: List of protein IDs and names of sensitive reactions in Fragilariopsis cylindrus. Single deletion of those reactions abolishes the algal growth rate as predicted by FBA.
Reaction abbreviation	Reaction name
IDP_h	Inorganic diphosphatase
ATAM_c	ATP:AMP phosphotransferase
GLTS_h	Glutamate synthase (ferredoxin), chloroplast
ACS_c	Acetyl-CoA Synthetase
UTAL_c	UTP:ammonia ligase (ADP-forming)
PGI_h	Glucose-6-phosphate isomerase, chloroplast
FACOAL_180_c	long-chain acyl-CoA synthetase (18:0)
TDSR_c	Thioredoxin-disulfide reductase
CISY_m	citrate synthase, mitochondrial
G3PDH_h	glycerol-3-phosphate dehydrogenase (NAD)
PGM_c	Phosphoglucomutase
PGM_h	Phosphoglucomutase, chloroplast
MAT_c	methionine adenosyltransferase
FACOAL_182_9Z12Z_c	long-chain acyl-CoA synthetase (18:2(9Z)(12Z))
PDH_E3_h	Pyruvate dehydrogenase E3 reaction
PDH_E1a_h	Pyruvate dehydrogenase E1 alpha
DCDT_c	2'-Deoxycytidine diphosphate:oxidized-thioredoxin 2'-oxidoreductase
MDUMT_c	5,10-Methylenetetrahydrofolate:dUMP C-methyltransferase
ATDTM_c	ATP:dTMP phosphotransferase
SAHH_c	adenosylhomocysteinase
DMOR_4_h	2,3-Dihydroxy-3-methylbutanoate:NADP+ oxidoreductase (isomerizing)
PETHCT_c	CTP: phosphatidylethanolamine cytidylyltransferase
GGPS_h	geranylgeranyl diphosphate synthase
DVPCHLDR_h	Divinylprotochlorophyllide vinyl-reductase
SDH_m	Succinate-Q oxidoreductase Complex II
UGDH_c	UDP-glucose 6-dehydrogenase
IPPS_h	2-isopropylmalate synthase, chloroplast
METS_c	5-Methyltetrahydrofolate:L-homocysteine S-methyltransferase
EAR40_h	enoyl-[acyl-carrier-protein] reductase (NADH) (n-C4:0)
OCT_m	ornithine carbamoyltransferase, mitochondrial
FPPS_h	Farnesyl pyrophosphate synthase
GPPS_h	geranyl pyrophosphate synthase, chloroplast
MCOATA_h	malonyl coenzyme A-acyl carrier protein transacylase
NITR_c	Nitrate reductase (NADH)
GGDR_h	geranylgeranyl diphosphate reductase
CHRM_c	chorismate mutase
EAR120_h	enoyl-[acyl-carrier-protein] reductase (NADH) (n-C12:0)
EAR60_h	enoyl-[acyl-carrier-protein] reductase (NADH) (n-C6:0)
EAR160_h	enoyl-[acyl-carrier-protein] reductase (NADH) (n-C16:0)
DAPEP_h	diaminopimelate epimerase
DAHPS_h	3-deoxy-7-phosphoheptulonate synthase
IMPDH_h	3-isopropylmalate dehydrogenase
DHQS_h	3-dehydroquinate synthase
KARI_1_h	(S)-2-Aceto-2-hydroxybutanoate:NADP+ oxidoreductase (isomerizing)
KARI_2_h	(R)-2,3-Dihydroxy-3-methylpentanoate:NADP+ oxidoreductase (isomerizing)
3OAS120_h	3-oxoacyl-[acyl-carrier-protein] synthase (n-C12:0)
3OAS100_h	3-oxoacyl-[acyl-carrier-protein] synthase (n-C10:0)
3OAS60_h	3-oxoacyl-[acyl-carrier-protein] synthase (n-C6:0)
3OAS140_h	3-oxoacyl-[acyl-carrier-protein] synthase (n-C14:0)
3OAS80_h	3-oxoacyl-[acyl-carrier-protein] synthase (n-C8:0)
3OAS180_h	3-oxoacyl-[acyl-carrier-protein] synthase (n-C18:0)
3OAS160_h	3-oxoacyl-[acyl-carrier-protein] synthase (n-C16:0)
CHRS_h	Chorismate synthase
CMS_h	2-C-methyl-D-erythritol 4-phosphate cytidylyltransferase
ASADH_h	aspartate-semialdehyde dehydrogenase
ASPK_h	Aspartate kinase
PRAIC_c	Phosphoribosylaminoimidazole carboxylase
PRAIS_c	Phosphoribosylaminoimidazolesuccinocarboxamide synthase
MTRI_c	S-methyl-5-thioribose-1-phosphate isomerase
MTRK_c	S-methyl-5-thioribose kinase
MTAN_m	methylthioadenosine nucleosidase - adenosylhomocysteine nucleosidase
3OAS40_h	3-oxoacyl-[acyl-carrier-protein] synthase (n-C4 0)
PDH_E1b_h	Pyruvate dehydrogenase E1 beta
ARGSS_c	argininosuccinate synthase
ASPCT_c	Aspartate carbamoyltransferase
DHR_c	Dihydroorotase
DXR_h	1-deoxy-D-xylulose-5-phosphate reductoisomerase
PRFGCL_c	Phosphoribosylformylglycinamidine cyclo-ligase
PRFGS_c	Phosphoribosylformylglycinamidine synthase
LYCBC1_c	Lycopene cyclase (gamma-carotene producing)
G1SAT_h	glutamate-1-semialdehyde aminotransferase
HDH_c	histidinol dehydrogenase
MPML_h	Mg-protoporphyrin IX magnesium-lyase
MPMT_h	S-adenosyl-L-methionine:Mg-protoporphyrin IX methyltransferase
NOR_h	Neurosporene oxidoreductase
CMK_h	4-(cytidine 5'-diphospho)-2-C-methyl-D-erythritol kinase
PPDH_c	Prephenate dehydratase
PDS1_c	phytoene desaturase (1)
PSY_h	phytoene synthase
PPBNGD_h	porphobilinogen deaminase
PPBNGS_h	porphobilinogen synthase
CPPPGO_h	coproporphyrinogen III oxidase (O2 required)
PPPGO_h	protoporphyrinogen IX oxidase
PPRGL_c	Phosphoribosylamine-glycine ligase
IMGPS_c	imizadole glycerol phosphate synthase, cytosol
PRICI_c	1-(5-phosphoribosyl)-5-[(5-phosphoribosylamino)methylideneamino]imidazole-4-carboxamide isomerase, cytosol
EPSPS_h	enolpyruvylshikimate phosphate synthase
DAPAT_h	LL-diaminopimelate aminotransferase
DHPR_h	dihydrodipicolinate reductase
GLUTL_c	Glutamate-tRNA ligase
GLUTRR_h	Glutamyl-tRNA reductase
PDS2_h	phytoene desaturase (2)
ZDS_h	zeta-carotene desaturase
ARGTL_c	Arginine-tRNA ligase
CYSTL_c	Cysteine-tRNA ligase
HISTL_c	Histidine-tRNA ligase
ILETL_c	Isoleucine-tRNA ligase
LEUTL_c	Leucine-tRNA ligase
METTL_c	Methionine-tRNA ligase
PROTL_c	Proline-tRNA ligase
THRTL_c	Threonine-tRNA ligase
TRPTL_c	Tryptophane-tRNA ligase
TYRTL_c	Tyrosine-tRNA ligase
VALTL_c	Valine-tRNA ligase
BCTAV_h	L-Valine:2-oxoglutarate aminotransferase
POAT_c	L-Phenylalanine:2-oxoglutarate aminotransferase
GLYTL_c	Glycine-tRNA ligase
EAR100_h	enoyl-[acyl-carrier-protein] reductase (NADH) (n-C10:0)
EAR140_h	enoyl-[acyl-carrier-protein] reductase (NADH) (n-C14:0)
EAR80_h	enoyl-[acyl-carrier-protein] reductase (NADH) (n-C8:0)
3HAD40_h	3-hydroxyacyl-[acyl-carrier-protein] dehydratase (n-C4:0)
3HAD120_h	3-hydroxyacyl-[acyl-carrier-protein] dehydratase (n-C12:0)
3HAD100_h	3-hydroxyacyl-[acyl-carrier-protein] dehydratase (n-C10:0)
3HAD60_h	3-hydroxyacyl-[acyl-carrier-protein] dehydratase (n-C6:0)
3HAD140_h	3-hydroxyacyl-[acyl-carrier-protein] dehydratase (n-C14:0)
3HAD80_h	3-hydroxyacyl-[acyl-carrier-protein] dehydratase (n-C8:0)
3HAD160_h	3-hydroxyacyl-[acyl-carrier-protein] dehydratase (n-C16:0)
ACOATA_h	acetyl coenzyme A-acyl carrier protein transacylase
ACCOAC_h	acetyl-CoA-carboxylase
3HAD180_h	3-hydroxyacyl-[acyl-carrier-protein] dehydratase (n-C18:0)
EAR180_h	enoyl-[acyl-carrier-protein] reductase (NADH) (n-C18:0)
GHMT_c	glycine hydroxymethyltransferase
UMPK_c	UMP kinase
FUM_c	Fumarase, cytosolic
MTHFC_c	Methenyltetrahydrofolate cyclohydrolase
DXPS_h	1-deoxy-D-xylulose 5-phosphate synthase
TALA_c	transaldolase
UDPSQS_h	UDP-sulfoquinovose synthase
SO3R_h	Sulfite reductase (ferredoxin)
TKL1_c	transketolase
DHAD_4_h	2,3-dihydroxyisovalerate dehydratase
DHAD_5_h	2,3-dihydroxyisovalerate dehydratase
3OAR40_h	3-oxoacyl-[acyl-carrier-protein] reductase (n-C4 0)
3OAR100_h	3-oxoacyl-[acyl-carrier-protein] reductase (n-C10 0)
3OAR120_h	3-oxoacyl-[acyl-carrier-protein] reductase (n-C12 0)
3OAR140_h	3-oxoacyl-[acyl-carrier-protein] reductase (n-C14 0)
3OAR160_h	3-oxoacyl-[acyl-carrier-protein] reductase (n-C16 0)
3OAR180_h	3-oxoacyl-[acyl-carrier-protein] reductase (n-C18 0)
3OAR60_h	3-oxoacyl-[acyl-carrier-protein] reductase (n-C6 0)
3OAR80_h	3-oxoacyl-[acyl-carrier-protein] reductase (n-C8 0)
ANPRT_c	anthranilate phosphoribosyltransferase
CHLPAS_h	Chlorophyll A synthase
PDH_E2_h	Pyruvate dehydrogenase E2 reaction
SERTL_c	Serine-tRNA ligase
ASNTL_c	Asparagine-tRNA ligase
LYSTL_c	Lysine-tRNA ligase
DHQDH_h	3-dehydroquinate dehydratase
IMPHL_1_h	2-Isopropylmalate hydro-lyase
IMPHL_2_h	2-Isopropylmalate hydro-lyase
ASL_c	argininosuccinate lyase
HMBDPO_h	4-hydroxy-3-methylbut-2-en-1-yl-diphosphate:oxidized ferredoxin oxidoreductase
ACN_a_m	Citrate hydro-lyase (cis-aconitate-forming)
ACN_b_m	Isocitrate hydro-lyase (cis-aconitate-forming)
ACK_c	Acetate kinase
HSDH_m	homoserine dehydrogenase
HSDH_h	Homoserine dehydrogenase
HSK_h	homoserine kinase
DHPS_h	L-aspartate-4-semialdehyde hydro-lyase (adding pyruvate and cyclizing)
DAPDC_h	diaminopimelate decarboxylase
APSK_h	Adenosine phosphosulfate kinase
PAPSR_h	phosphoadenosine-phosphosulfate reductase
HSAT_m	homoserine acetyltransferase
PRAS_c	phosphoribosyl ATP synthetase
PRADP_c	phosphoribosyl-ATP diphosphatase
PRAMPCH_c	phosphoribosyl-AMP cyclohydrolase
IGPDH_c	imidazoleglycerol-phosphate dehydratase
IAPTA_c	imidazolylacetolphosphate transaminase
HPP_c	histidinol phosphate phosphatase
ALPL_h	2-acetolactate pyruvate-lyase (carboxylating)
POXAAT_h	pyruvate:2-oxobutanoate acetaldehydetransferase (decarboxylating)
BCTAI_h	L-Isoleucine:2-oxoglutarate aminotransferase
DHSR_h	5-dehydroshikimate reductase
SKMK_h	shikimate kinase
CHRL_h	Chorismate lyase
PRAI_c	phosphoribosylanthranilate isomerase
IGPS_c	indole-3-glycerol-phosphate synthase
ACP1619ZD9DS_h	Hexadecanoyl-(acyl-carrier protein) delta 9 desaturase
ACCOAC_c	acetyl-CoA-carboxylase
FACOAL_161_9Z_c	long-chain acyl-CoA synthetase (16:1(9Z))
PETHMT_c	phosphoethanolamine N-methyl transferase
PETHDMT_c	phosphoethanolamine N-dimethyl transferase
PETHTMT_c	phosphoethanolamine N-trimethyl transferase
PCHOLCT_c	CTP: phosphatidylcholine cytidylyltransferase
G1PUT_h	UTP:alpha-D-glucose-1-phosphate uridylyltransferase
FACOAL205_c	long-chain acyl-CoA synthetase (20:5(5Z,8Z,11Z,14Z,17Z))
FACOAL226_c	long-chain acyl-CoA synthetase (22:6(4Z,7Z,10Z,13Z,16Z,19Z))
G3PAT1619Z_c	glycerol-3-phosphate: acyl-coa acyltransferase C16:1(9Z)
G3PAT2055Z8Z11Z14Z17Z_c	glycerol-3-phosphate: acyl-coa acyltransferase C20:5(5Z,8Z,11Z,14Z,17Z)
G3PAT2264Z7Z10Z13Z16Z19Z_c	glycerol-3-phosphate: acyl-coa acyltransferase C22:6(4Z,7Z,10Z,13Z,16Z,19Z)
AGPATCOA_DHA_DHA_c	1-4,7,10,13,16,19-Docosahexaenoyl-sn-glycerol-3-phosphate O-acyltransferase (C22:6(4Z,7Z,10Z,13Z,16Z,19Z)) (CoA Substrate)
PAPA_EPA_EPA_c	Phosphatidate phosphatase (20:5(5Z,8Z,11Z,14Z,17Z)/20:5(5Z,8Z,11Z,14Z,17Z))
PAPA_DHA_DHA_c	Phosphatidate phosphatase (22:6(4Z,7Z,10Z,13Z,16Z,19Z)/22:6(4Z,7Z,10Z,13Z,16Z,19Z))
FAC180t_c	Fatty acid transport,C18:0 (Plastid to cytosol)
3OAS200_c	very-long-chain 3-oxoacyl-CoA synthase (20:0 forming)
3OAR200_c	very-long-chain 3-oxoacyl-CoA reductase (20:0 forming)
3HAD200_c	very-long-chain (3R)-3-hydroxyacyl-CoA dehydratase (20:0 forming)
EAR200_c	very-long-chain enoyl-CoA reductase (20:0 forming)
3OAS220_c	very-long-chain 3-oxoacyl-CoA synthase (22:0 forming)
3OAR220_c	very-long-chain 3-oxoacyl-CoA reductase (22:0 forming)
3HAD220_c	very-long-chain (3R)-3-hydroxyacyl-CoA dehydratase (22:0 forming)
EAR220_c	very-long-chain enoyl-CoA reductase (22:0 forming)
3OAS240_c	very-long-chain 3-oxoacyl-CoA synthase (24:0 forming)
3OAR240_c	very-long-chain 3-oxoacyl-CoA reductase (24:0 forming)
3HAD240_c	very-long-chain (3R)-3-hydroxyacyl-CoA dehydratase (24:0 forming)
EAR240_c	very-long-chain enoyl-CoA reductase (24:0 forming)
ELO5DPA_c	Delta 5 elongase (docosapentanoic acid forming)
PAPA_LNA_LNA_c	Phosphatidate phosphatase(18:2(9Z,12Z)/18:2(9Z,12Z))
ETHAPT_EPA_EPA_c	CDP-ethanolamine: diacylglycerol ethanolamine phosphotransferase (20:5(5Z,8Z,11Z,14Z,17Z)/20:5(5Z,8Z,11Z,14Z,17Z))
EPALPAt_h	1-EPA-2-lysophosphatic acid transport to plastid from cytoplasm
G3PAT140_h	glycerol-3-phosphate: acyl-ACP acyltransferase (14:0)
G3PAT160_h	glycerol-3-phosphate: acyl-ACP acyltransferase (16:0)
G3PAT1619Z_h	glycerol-3-phosphate: acyl-ACP acyltransferase (16:1(9Z))
AGPATACP_MYRS_PALM_h	1-Tetradecanoyl-sn-glycerol-3-phosphate O-acyltransferase (16:0) (ACP Substrate)
AGPATACP_PALM_PALM_h	1-Hexadecanoyl-sn-glycerol-3-phosphate O-acyltransferase (16:0) (ACP Substrate)
AGPATACP_HDE_HDE_h	1-9-Hexadecenoyl-sn-glycerol-3-phosphate O-acyltransferase (16:1(9Z)) (ACP Substrate)
AGPATACP_EPA_PALM_h	1-5,8,11,14,17-Eicosapentaenoyl-sn-glycerol-3-phosphate O-acyltransferase (16:0) (ACP Substrate)
AGPATACP_EPA_HDE_h	1-5,8,11,14,17-Eicosapentaenoyl-sn-glycerol-3-phosphate O-acyltransferase (16:1(9Z)) (ACP Substrate)
PAPA_MYRS_PALM_h	Phosphatidate phosphatase(14:0/16:0) chloroplast
PAPA_HDE_HDE_h	Phosphatidate phosphatase(16:1(9Z)/16:1(9Z)) chloroplast
PAPA_EPA_PALM_h	Phosphatidate phosphatase(20:5(5Z,8Z,11Z,14Z,17Z)/16:0) chloroplast
PAPA_EPA_HDE_h	Phosphatidate phosphatase(20:5(5Z,8Z,11Z,14Z,17Z)/16:1(9Z)) chloroplast
GALE_h	UDP-galactose 4-epimerase
MGDGS_HDE_HDE_h	Monogalactosyldiacylglycerol synthase(16:1(9Z)/16:1(9Z))
MGDGS_EPA_HDE_h	Monogalactosyldiacylglycerol synthase(20:5(5Z,8Z,11Z,14Z,17Z)/16:1(9Z))
MGDGD12DS_HDE_HDDE_sn2_h	Delta-12 desaturase (16:1(9Z)/16:2(9Z,12Z))(MGDG sn-2)
MGDGD12DS_EPA_HDDE_sn2_h	Delta-12 desaturase (20:5(5Z,8Z,11Z,14Z,17Z)/16:2(9Z,12Z))(MGDG sn-2)
MGDGD6DS_HDE_HDTE_sn2_h	Delta-6` desaturase (16:1(9Z)/16:3(6Z,9Z,12Z))(MGDG sn-2)
MGDGD6DS_EPA_HDTE_sn2_h	Delta-6` desaturase (20:5(5Z,8Z,11Z,14Z,17Z)/16:3(6Z,9Z,12Z))(MGDG sn-2)
MGDGD15DS_EPA_HDTTE_sn2_h	Delta-15 desaturase (20:5(5Z,8Z,11Z,14Z,17Z)/16:4(6Z,9Z,12Z,15Z))(MGDG sn-2)
SQDGS_MYRS_PALM_h	Sulfoquinovosyldiacylglycerol synthase(14:0/16:0)
SQDGS_EPA_PALM_h	Sulfoquinovosyldiacylglycerol synthase(20:5(5Z,8Z,11Z,14Z,17Z)/16:0)
CDPDAGS_EPA_PALM_h	CDP-diacylglycerol synthase (20:5(5Z,8Z,11Z,14Z,17Z)/16:0) chloroplast
PGPS_EPA_PALM_h	Phosphatidylglycerol phosphate synthetase (20:5(5Z,8Z,11Z,14Z,17Z)/16:0) chloroplast
PGPP_EPA_PALM_h	Phosphatidylglycerol phosphate phosphatase (20:5(5Z,8Z,11Z,14Z,17Z)/16:0) chloroplast
PGD3TDS_EPA_HDE3T_h	Phosphatidylglycerol sn-2 palmitoyl delta 3 desaturase (20:5(5Z,8Z,11Z,14Z,17Z)/16:1(3E)) chloroplast
AACPDAGAT_HDE_HDE_PALM_h	Acyl-ACP: diacylglycerol acyltransferase (16:1(9Z)/16:1(9Z)/16:0)
CARNACt_m	Acetyl-l-carnitine:carnitine antiport (Cytosol to mitochondira)
CAT2AC_m	Carnitine acyltransferase II (Acetyl-CoA forming)
ORPRT_c	Orotate phosphoribosyltransferase
ATUD_c	ATP:UDP phosphotransferase
ATDCD_c	ATP:dCDP phosphotransferase
ATDTD_c	ATP:dTDP phosphotransferase
DCMAH_c	dCMP aminohydrolase
DHRDH_c	Dihydroorotate dehydrogenase (Fumarate)
ATDCM_c	ATP:dCMP phosphotransferase
PRDPAR_c	5-Phosphoribosylamine:diphosphate phospho-alpha-D-ribosyltransferase
FPGFT_c	Phosphoribosylglycinamide formyltransferase
AIAL_c	1-(5"-Phosphoribosyl)-5-amino-4-(N-succinocarboxamide)-imidazole AMP-lyase
FPAIF_c	Phosphoribosylaminoimidazolecarboxamide formyltransferase
ICH_c	IMP cyclohydrolase
ATGD_c	ATP:GDP phosphotransferase
ATDGD_c	ATP:dGDP phosphotransferase
NDPK_c	Nucleoside-diphosphate kinase
AGPT_c	ATP:GMP phosphotransferase
OMPDC_c	Orotidine-5"-phosphate decarboxylase
BCTAL_m	L-Leucine:2-oxoglutarate aminotransferase
I3OXD_m	Isopropyl-3-oxosuccinate degredation (spontaneous)
ASCBPOX_h	Ascorbate peroxidase
DHAOX_h	Dehydroascorbate oxidoreductase
5MTAt_m	5-methylthioadenosine transport between mito and cytosol
5MTRt_m	5-methylthio-d-ribose transport between mito and cytosol
MDRPD_c	5-Methylthio-5-deoxy-D-ribulose 1-phosphate dehydratase
DKPPHL_c	2,3-Diketo-5-methylthiopentyl-1-phosphate phosphohydrolase
DH5MTPOXR_c	1,2-dihydroxy-5-(methylthio)pent-1-en-3-one:oxygen oxidoreductase
EX_no3_e	Nitrate exchange
MECDPS_h	2-C-methyl-D-erythritol 2,4-cyclodiphosphate synthase
GLNTL_c	Glutamine-tRNA ligase
ALATL_c	Alanine-tRNA ligase
ASPTL_c	Aspartate-tRNA ligase
SERNA1t_m	Serine:Na+ symporter, mitochondrial
VALt_h	Amino acid transporter (Val-L), chloroplast
LEUt_m	Amino acid transporter (Leu-L), mitochondrial
ILEt_h	Amino acid transporter (Ile-L), chloroplast
LYSt_h	Amino acid transporter (Lys-L), chloroplast
PHETL_c	Phenylalanine-tRNA ligase
EX_pi_e	Phosphate exchange
EX_so4_e	Sulfate exchange
EX_mg2_e	Magnesium exchange
UPPS_h	Uroporphyrinogen-III synthase
MPOXR_h	Magnesium-protoporphyrin-IX 13-monomethyl ester,NADPH:oxygen oxidoreductase
CHLPC1S_h	Chlorophyll C1 synthase
CHLPC2S_h	Chlorophyll C2 synthase
LYCBC2_h	Lycopene cyclase (beta-carotene producing)
BCAROXR_h	Beta-carotene, NADH:oxygen 3-oxidoreductase (zeaxanthin forming)
ZXANEPOX_h	Zeaxanthin epoxidase (NADPH)
ANTHXANEPOX_h	Antheraxanthin epoxidase (NADPH)
NSY_h	Neoxanthin synthase
FXANS_h	Fucoxanthin synthase
DIADINX_h	Diadinoxanthin synthase
CITRLt_m	Citrulline transport via diffusion, mitochondria
CHORt_h	Chorismate transport via diffusion, chloroplast
3C4MOPt_h	3-Carboxy-4-methyl-2-oxopentanoate transport, chloroplast
3C4MOPt_m	3-Carboxy-4-methyl-2-oxopentanoate transport, mitochondria
2OBUTt_h	2-Oxobutanoate transport, chloroplast
ANTHt_h	Anthranilate transport via diffusion, chloroplast
AMPt_h	AMP transport, chloroplast
CMPt_h	CMP transport, chloroplast
GMAND_c	GDP-D-mannose dehydratase
GFUCS_c	GDP-L-fucose synthase
UDPGLDC_c	UDP-D-glucuronate decarboxylase
UDPRHMS_c	UDP-beta-L-rhamnose synthase
CATCAC_c	Carnitine acetyltransferase
AMETt_h	S-adenosyl methionine transport from the cytosol to the plastid
UTPt_h	UTP transport from cytosol to the chloroplast
UDPt_h	UDP transport from chloroplast to the cytosol
MG2t_h	Magnesium cation transport from the cytosol to the chloroplast
ADEt_m	Adenine transport from mitochondria to the cytosol
SUCFUMt_m	Succinate:fumarate antiporter
BPNT_h	3",5"-Bisphosphate nucleotidase (pap)
CTPt_h	Plastid nucleotide transporter (CTP/ATP antiport)
ADPHt_h	ADP:H+ symporter, chloroplast
GLUTL_h	Glutamate-tRNA ligase
MG2t_e	Magnesium cation transport
ASPSAt_c	Aspartate semialdehyde transport
ASPSAt_m	Aspartate semialdehyde transport, mitochondria
TAG_HDE_HDE_PALMt_h	Lipid body accumulation TAG(16:1(9Z)/16:1(9Z)/16:0); plastid to cytosol
ORNt_m	Ornithine transport out of cytosol into the mitochondria
AHCYSt_c	AHCYS transport
PINAt_e	Phosphate/Na+ symport
XYLE_c	UDP-xylose 4-epimerase
PAPSt_h	3-Phosphoadenylyl sulfate transport out of chloroplast into the cytosol
GDPMANST_c	GDP-mannose-3-sulftransferase
BPNT_c	3",5"-Bisphosphate nucleotidase (pap)
PAPA_PALM_PALM_h	Phosphatidate phosphatase (16:0/16:0)
SQDGS_PALM_PALM_h	Sulfoquinovosyldiacylglycerol synthase(16:0/16:0)
UDPSQt_h	UDP-6-sulfoquinovose
AGPATCOA_HDE_TTC_c	1-9-hexadecenoyl-sn-glycerol-3-phosphate O-acyltransferase (24:0) (CoA Substrate)
PAPA_HDE_TTC_c	Phosphatidate phosphatase (16:1(9Z)/24:0)
SQDGS_HDE_TTC_c	Sulfoquinovosyldiacylglycerol synthase(16:1(9Z)/24:0)
ASQ_EPA_PALM_2OEPA_h	Sulfoquinovosyl diacylglycerol-2-O-acyl transferase (20:5(5Z,8Z,11Z,14Z,17Z)/16:0)(SQDG-2-O-20:5(5Z,8Z,11Z,14Z,17Z))
ACPT_EPA_EPA_c	Betaine lipid synthase (20:5(5Z,8Z,11Z,14Z,17Z)/20:5(5Z,8Z,11Z,14Z,17Z))
biomass_pigm_h	Biomass component: Chlorophylls and pigments
biomass_mem_lipids_c	Biomass component: Membrane lipids
biomass_carb_c	Biomass component: Carbohydrates
biomass_DNA_c	Biomass component: DNA
biomass_RNA_c	Biomass component: RNA
biomass_pro_c	Biomass component: Proteins and Amino acids
B13GS_c	Beta-1,3-glycan synthesis
G3PAT182_9_12_c	glycerol-3-phosphate: acyl-coa acyltransferase C18:2(9Z,12Z)
AGPATCOA_LNA_LNA_c	1-(9Z,12Z)-octadecadienoyl-sn-glycerol-3-phosphate O-acyltransferase (18:2(9Z,12Z)) (CoA Substrate)
CHOPT_LNA_LNA_c	CDP-choline: diacylglycerol choline phosphotransferase (18:2(9Z,12Z)/18:2(9Z,12Z))
bof_c_accumulation_c	bof_c_accumulation_c
biomass_c_storage_c	biomass_c_storage_c
DM_biomass_c_acc_c	DM_biomass_c_acc_c
